# Supplementary material for: Effects of 5-Year Nitrogen Addition on Species Composition and Diversity of an Alpine Steppe Plant Community on Qinghai-Tibetan Plateau
Source: Plants (Basel). 2022 Apr 1;11(7):966. doi: 10.3390/plants11070966 (PMC9002499; doi:10.3390/plants11070966)
Supplement: Supplementary file 1 [file plants-11-00966-s001.zip]

Archive with 1 entries (1 files):
- plants-1632369-supplementary.pdf
